# Supplementary material for: Frankia alni Carbonic Anhydrase Regulates Cytoplasmic pH of Nitrogen-Fixing Vesicles
Source: Int J Mol Sci. 2023 May 23;24(11):9162. doi: 10.3390/ijms24119162 (PMC10252897; doi:10.3390/ijms24119162)
Supplement: Supplementary file 1 [file ijms-24-09162-s001.zip]

Archive with 1 entries (1 files):
- ijms-2379398-supplementary.pdf
